# Supplementary material for: Rehydration Beverages Made from Quercus sideroxyla Infusion, Probiotics, and Prebiotics: Antioxidant and Anti-Inflammatory Potential
Source: Foods. 2025 Feb 28;14(5):837. doi: 10.3390/foods14050837 (PMC11898763; doi:10.3390/foods14050837)
Supplement: Supplementary file 1 [file foods-14-00837-s001.zip]

Archive with 1 entries (1 files):
- foods-3476012-supplementary.pdf
